# Supplementary material for: Ablating Adult Neurogenesis in the Rat Has No Effect on Spatial Processing: Evidence from a Novel Pharmacogenetic Model
Source: PLoS Genet. 2013 Sep 5;9(9):e1003718. doi: 10.1371/journal.pgen.1003718 (PMC3764151; doi:10.1371/journal.pgen.1003718)
Supplement: Table S1 — Summary of data extracted for the meta-analysis of neurogenesis ablation effects on rodent behavior. The table shows the first author and year of publication for each paper. The study.id field identifies the data set used (since some studies report more than one experiment). This field is used in Figure 7 to identify each study. The table provides data on the variables extracted that were tested to see if they contributed to heterogeneity. These variables are the method of ablation, the amount of irradiation (if used), the rodent species, the test used (EPM: elevated plus maze, MWM: Morris water maze, OF: open field), the number of shocks given, and the time between shock and extinction test (short = less than three days; long = greater than three days). (XLS) [file pgen.1003718.s002.xls]

## Sheet: MetAnalysis150812.txt
author	year	reference	study.id	method	irrad.time	species	test	n.shocks	time
Ageta	2008	8	1	Follistatin	NA	mouse	EPM open arms	NA	NA
Ageta	2008	8	2	Follistatin	NA	mouse	OF total	NA	NA
Bergami	2008	11	3	Trk-N	NA	mouse	EPM open arms	NA	NA
Bergami	2008	11	4	Trk-N	NA	mouse	MWM probe (1 day)	NA	short
Clarke	2008	12	5	Irradiation	NA	mouse	Context (1 day)	two shocks	short
Clarke	2008	11	6	Irradiation	NA	mouse	MWM probe (1 day)	NA	short
David	2009	13	7	Irradiation	NA	mouse	OF total	NA	NA
Deng	2009	17	8	NestinTK	NA	mouse	Context (1 day)	single shock	short
Deng	2009	17	9	NestinTK	NA	mouse	Context (1 day) (5 week later)	single shock	short
Deng	2009	17	10	NestinTK	NA	mouse	Context (1 week)	single shock	long
Deng	2009	17	11	NestinTK	NA	mouse	MWM probe (1 day)	NA	short
Deng	2009	17	12	NestinTK	NA	mouse	MWM probe (1 week)	NA	long
Denny	2012	18	13	Irradiation	13 week	mouse	Context (1 day)	single shock	short
Denny	2012	18	14	GFAP-TK	NA	mouse	Context (1 day)	single shock	short
Denny	2012	18	15	Irradiation	2 week	mouse	Context (1 day)	single shock	short
Denny	2012	18	16	Irradiation	4 week	mouse	Context (1 day)	single shock	short
Drew	2010	19	17	Irradiation	NA	mouse	Context (1 day)	delayed shock	short
Drew	2010	19	18	Irradiation	NA	mouse	Context (1 day)	0.3 mA	short
Drew	2010	19	19	Irradiation	NA	mouse	Context (1 day)	0.4 mA	short
Drew	2010	19	20	Irradiation	NA	mouse	Context (1 day)	0.7 mA	short
Drew	2010	19	21	Irradiation	NA	mouse	Context (1 day)	single shock	short
Drew	2010	19	22	Irradiation	NA	mouse	Context (1 day)	single shock with pre-exposure	short
Drew	2010	19	23	Irradiation	NA	mouse	Context (1 day)	two shocks	short
Drew	2010	19	24	Irradiation	NA	mouse	Context (1 day)	three shocks	short
Drew	2010	19	25	Irradiation	NA	mouse	Cue	three shocks	short
Dupret	2008	20	26	BAX	NA	mouse	Context (1 day)	two shocks	short
Dupret	2008	20	27	BAX	NA	mouse	Cue	NA	short
Dupret	2008	20	28	BAX	NA	mouse	MWM probe (1 day)	NA	short
Fuss	2010	21	29	Irradiation	NA	mouse	EPM open arms	NA	NA
Fuss	2010	21	30	Irradiation	NA	mouse	OF total	NA	NA
Garthe	2009	22	31	TMZ	NA	mouse	MWM probe (1 day)	NA	short
Garthe	2009	22	32	TMZ	NA	mouse	MWM probe (1 week)	NA	short
Garthe	2009	22	33	TMZ	NA	mouse	OF total	NA	NA
Goodman	2010	23	34	MAM	NA	mouse	EPM open arms	NA	NA
Goodman	2010	23	35	MAM	NA	mouse	MWM probe (1 day)	NA	short
Goodman	2010	23	36	MAM	NA	mouse	MWM probe (1 month)	NA	long
Goodman	2010	23	37	MAM	NA	mouse	OF total	NA	NA
Groves	2012	24	38	GFAP-TK	NA	rat	Context (1 day)	five shocks	short
Groves	2012	24	39	GFAP-TK	NA	rat	Cue	NA	short
Groves	2012	24	40	GFAP-TK	NA	rat	EPM open arms	NA	NA
Hernandez-Rabaza	2009	25	41	Irradiation	NA	rat	Context (1 day)	single shock	short
Imayoshi	2008	26	42	Nes-CreER/DTA	NA	mouse	Context (1 day)	three shocks	short
Imayoshi	2008	26	43	Nes-CreER/DTA	NA	mouse	Cue	NA	short
Jaholkowski	2009	32	44	cyclin D2	NA	mouse	Context (1 day)	three shocks	short
Jaholkowski	2009	32	45	cyclin D2	NA	mouse	Cue	three shocks	NA
Jaholkowski	2009	32	46	cyclin D2	NA	mouse	EPM open arms	NA	NA
Jaholkowski	2009	32	47	cyclin D2	NA	mouse	MWM probe (1 day)	NA	short
Jaholkowski	2009	32	48	cyclin D2	NA	mouse	OF total	NA	NA
Jessberger	2009	36	49	WNT	NA	rat	MWM probe (> 2 weeks)	NA	long
Kitamura	2009	37	50	Irradiation	NA	mouse	Context (1 day)	single shock	short
Kitamura	2009	37	51	Follistatin	NA	mouse	Context (1 day)	eight shocks	short
Kitamura	2009	37	52	Follistatin	NA	mouse	Context (4 weeks)	eight shocks	long
Kitamura	2009	37	53	Irradiation	NA	mouse	Cue	eight shocks	short
Kitamura	2009	37	54	Irradiation	NA	mouse	Cue 28 day	eight shocks	long
Kitamura	2009	37	55	Irradiation	NA	mouse	EPM open arms	NA	NA
Kitamura	2009	37	56	Irradiation	NA	mouse	OF total	NA	NA
Kitamura	2009	37	57	Irradiation	NA	mouse	Context (4 weeks)	NA	long
Ko	2009	49	58	Irradiation	NA	mouse	Context (1 day)	single shock	short
Ko	2009	49	59	MAM	NA	mouse	Context (1 day)	NA	short
Ko	2009	49	60	MAM	NA	mouse	OF total	NA	NA
Ko	2009	49	61	Irradiation	NA	mouse	OF total	NA	NA
Meshi	2006	50	62	Irradiation	NA	mouse	MWM probe (1 day)	NA	short
Pollack	2008	51	63	Irradiation	NA	mouse	Cue	NA	short
Raber	2004	52	64	Irradiation	NA	mouse	EPM open arms	NA	NA
Raber	2004	52	65	Irradiation	NA	mouse	MWM probe (1 day)	NA	short
Raber	2004	52	66	Irradiation	NA	mouse	OF total	NA	NA
Revest	2009	53	67	Bax	NA	mouse	EPM open arms	NA	NA
Rola	2004	54	68	Irradiation	NA	mouse	EPM open arms	NA	NA
Rola	2004	54	69	Irradiation	NA	mouse	MWM probe (1 day)	NA	short
Rola	2004	54	70	Irradiation	NA	mouse	OF total	NA	NA
Santarelli	2003	55	71	Irradiation	NA	mouse	Cue	NA	short
Saxe	2006	56	72	GFAP-TK	NA	mouse	Context (1 day)	five shocks	short
Saxe	2006	56	73	Irradiation	NA	mouse	Context (1 day)	three shocks	short
Saxe	2006	56	74	Irradiation	NA	mouse	Cue	NA	short
Saxe	2006	56	75	GFAP-TK	NA	mouse	Cue	NA	short
Saxe	2006	56	76	Irradiation	NA	mouse	EPM open arms	NA	NA
Saxe	2006	56	77	Irradiation	NA	mouse	MWM probe (1day)	NA	short
Saxe	2006	56	78	Irradiation	NA	mouse	MWM probe (2 weeks)	NA	long
Scobie	2009	57	79	Klf-9	NA	mouse	Context (1 day)	single shock	short
Scobie	2009	57	80	Klf-9	NA	mouse	EPM open arms	NA	NA
Scobie	2009	57	81	Klf-9	NA	mouse	OF total	NA	NA
Shimazu	2006	58	82	NT-3	NA	mouse	MWM probe (1 day)	NA	short
Shors	2002	59	83	MAM	NA	rat	Context (1 day)	ten shocks	short
Shors	2002	59	84	MAM	NA	rat	EPM open arms	NA	NA
Snyder	2005	60	85	Irradiation	NA	rat	MWM probe (1 week)	NA	long
Tronel	2012	61	86	Bax	NA	mouse	Context (1 day)	single shock on three days	short
Warner-Schmidt	2008	62	87	Irradiation	NA	rat	Context (1 day)	three shocks	short
Warner-Schmidt	2008	62	88	Irradiation	NA	rat	Cue	NA	short
Winocur	2006	74	89	Irradiation	NA	rat	Context (1 day)	ten shocks	short
Winocur	2006	74	90	Irradiation	NA	rat	Context (4 weeks)	NA	long
Winocur	2006	74	91	Irradiation	NA	rat	Cue	NA	short
Winocur	2006	74	92	Irradiation	NA	rat	Cue 28 day	NA	long
Wojtowicz	2008	75	93	Irradiation	NA	rat	Context (1 day)	seven shocks	short
Wojtowicz	2008	75	94	Irradiation	NA	rat	MWM probe (1 day)	NA	short
Zhang	2008	76	95	TLX	NA	mouse	Context (1 day)	three shocks	short
Zhang	2008	76	96	TLX	NA	mouse	Cue	NA	short
Zhang	2008	76	97	TLX	NA	mouse	MWM probe (1 day)	three shocks	short
Zhao	2003	77	98	MBD1	NA	mouse	MWM probe (1 day)	NA	short
